# Supplementary material for: Synthesis, Characterization, and Optimization Studies of Polycaprolactone/Polylactic Acid/Titanium Dioxide Nanoparticle/Orange Essential Oil Membranes for Biomedical Applications
Source: Polymers (Basel). 2022 Dec 28;15(1):135. doi: 10.3390/polym15010135 (PMC9823686; doi:10.3390/polym15010135)
Supplement: Supplementary file 1 [file polymers-15-00135-s001.zip]

Archive with 1 entries (1 files):
- polymers-2111195-supplementary.pdf
